# Supplementary material for: Surgical Resection plus Intraoperative Radiofrequency Ablation versus Chemoembolization for the Treatment of Intermediate-Stage (BCLC B) Hepatocellular Carcinoma with Preserved Liver Function: A Propensity Score-Matched Analysis
Source: Cancers (Basel). 2022 May 15;14(10):2440. doi: 10.3390/cancers14102440 (PMC9139238; doi:10.3390/cancers14102440)
Supplement: Supplementary file 1 [file cancers-14-02440-s001.zip]

Archive with 1 entries (1 files):
- cancers-1725522-supplementary.pdf
